# Supplementary material for: Clinical and Genetic Factors Associated with Non-Response to Erenumab
Source: J Clin Med. 2025 Dec 17;14(24):8922. doi: 10.3390/jcm14248922 (PMC12733388; doi:10.3390/jcm14248922)
Supplement: Supplementary file 1 [file jcm-14-08922-s001.zip]

Archive with 1 entries (1 files):
- jcm-4017393-supplementary.pdf
